# Supplementary material for: Overlapping Phenotypes Associated With CYP24A1, SLC34A1, and SLC34A3 Mutations: A Cohort Study of Patients With Hypersensitivity to Vitamin D
Source: Front Endocrinol (Lausanne). 2021 Oct 13;12:736240. doi: 10.3389/fendo.2021.736240 (PMC8548709; doi:10.3389/fendo.2021.736240)
Supplement: Supplementary Table 1 — Raw dataset. [file Table_1.xlsx]

## Sheet: COHORT
N°	genotypic group	IV/V	III/IV/V	sex		age	familial/ sporadic	calcemia (mmol/L)	phosphatemia (mmol/L)	phosphatemia SD	creatinin (µmol/L)	CDK-EPI	PTH (pg/mL)	25-OH-D (nmol/L)	1,25-(OH)2D (pmol/L)	calciuria:creatininuria (mmol/mmol)	25-OH D3 (nmol/L)	24,25-OH2D3 (nmol/L)	R ratio	renal disease	Variations
1	CYP24A1 IV + V	BIALLELIC	BIALLELIC	M	A	81y	F	2.59	0.93	-1.1	-		9.8	84.4	138.2	-	-	-	-	-	c.443T>C (p.Leu148Pro) c.1187G>A (p.Arg396Gln)
2	CYP24A1 V + V	BIALLELIC	BIALLELIC	F	A	20y	F	2.81	0.81	-1.93333	-		4.8	112.1	459.9	-	-	-	-	nephrolithiasis	c.427_429del (p.Glu143del) c.1226T>C (p.Leu409Ser)
3	CYP24A1 IV + IV	BIALLELIC	BIALLELIC	M	A	27y	-	2.6	0.9	-1.33333	N		<4	N	176.8	-	121.8	2.4	50.7	nephrolithiasis	c.758T>A (p.Met253Lys) c.989C>T (p.Thr330Met)
4	CYP24A1 V + V	BIALLELIC	BIALLELIC	M	A	24y	S	2.89	0.6	-3.33333	145	58	13.4	102.3	100.6	-	-	-	-	nephrolithiasis	c.427_429del (p.Glu143del) c.427_429del (p.Glu143del)
5	CYP24A1 V + V	BIALLELIC	BIALLELIC	F	C	1y	F	3.3	-	-	N		<1	239.6	-	0.26	-	-	-	nephrolithiasis	c.427_429del (p.Glu143del) c.427_429del (p.Glu143del)
6	CYP24A1 V + V	BIALLELIC	BIALLELIC	F	C	2m	-	4.11	-	-	-		<1	N	N	-	-	-	-	nephrocalcinosis	c.1186C>T (p.Arg396Trp) c.1186C>T (p.Arg396Trp)
7	NO VARIATION	-	-	F	C	28d	S	4.94	1.9	-0.7	78		<5	146	>480	-	-	-	-	nephrocalcinosis	c.1121T>C (p.Met374Thr) c.469C>T (p.Arg157Trp)
8	CYP24A1 V + V	BIALLELIC	BIALLELIC	M	C	5y	S	3.2	1.8	-0.1	-		<2	212.2	151	-	88.4	1	92.9	nephrocalcinosis	c.1226T>C (p.Leu409Ser) c.1226T>C (p.Leu409Ser)
9	CYP24A1 V + V	BIALLELIC	BIALLELIC	M	C	1y	S	3.68	-	-	-		1	140	96	4.3	-	-	-	nephrocalcinosis	large deletion large deletion
10	CYP24A1 V + V	BIALLELIC	BIALLELIC	M	C	3y	-	2.79	1.88	0.3	33		7	92.4	283.4	1.1	-	-	-	nephrocalcinosis	c.1186C>T (p.Arg396Trp) c.1187G>A (p.Arg396Gln)
11	CYP24A1 V + V	BIALLELIC	BIALLELIC	M	A	47y	-	4.33	1.68	3.9	349	17	7.3	217.2	239.2	0.2	-	-	-	nephrocalcinosis	c.1226T>C (p.Leu409Ser) c.1226T>C (p.Leu409Ser)
12	CYP24A1 V + V	BIALLELIC	BIALLELIC	F	A	50y	F	2.54	1.09	-0.1	78	77	10	177.2	200.2	0.8	-	-	-	nephrocalcinosis	c.62delC (p.Pro21Argfs*8) c.1406_1407del (p.Glu469Alafs*22)
13	CYP24A1 IV + V	BIALLELIC	BIALLELIC	F	A	41y	F	-	-	-	-		4	-	-	-	-	-	-	nephrocalcinosis	c.1226T>C (p.Leu409Ser) c.1138T>C(p.Cys380Arg)
14	CYP24A1 V + V	BIALLELIC	BIALLELIC	F	A	35y	F	2.5	1.1	0	97	65	5	69.9	137.8	-	-	-	-	nephrocalcinosis	c.427_429del (p.Glu143del) c.1226T>C (p.Leu409Ser)
15	CYP24A1 V + V	BIALLELIC	BIALLELIC	M	A	55y	S	2.7	0.6	-3.3	-		9	64.9	137.8	-	167.7	1	174.7	nephrocalcinosis	c.1003dup (p.Leu335Profs*11) c.1187G>A (p.Arg396Gln)
16	CYP24A1 V + V	BIALLELIC	BIALLELIC	F	C	10y	-	2.5	1.39	-0.7	38		<9	87.4	159.6	1	-	-	-	nephrocalcinosis	c.1186C>T (p.Arg396Trp) c.427_429del (p.Glu143del)
17	CYP24A1 V + V	BIALLELIC	BIALLELIC	F	C	8y	S	2.47	1.31	-1.3	42		7	97.3	-	2	64,6	0,7	89,8	nephrocalcinosis	c.1226T>C (p.Leu409Ser) c.1226T>C (p.Leu409Ser)
18	CYP24A1 III + III	-	BIALLELIC	M	C	9y	S	2.7	1.53	0.2	33		13	79.9	78	1.5	-	-	-	nephrocalcinosis	c.1366G>C (p.Gly456Arg) c.1366G>C (p.Gly456Arg)
19	CYP24A1 V + V	BIALLELIC	BIALLELIC	M	C	7y	S	3.68	0.97	-3.5	-		4	126	186	-	80,9	1,0	84,2	nephrocalcinosis	c.1206del (p.Val403Phefs*15) c.1206del (p.Val403Phefs*15)
20	CYP24A1 V + V	BIALLELIC	BIALLELIC	M	A	19y	-	2.87	1.34	0.9	86	112	7	44.9	122.2	1.1	-	-	-	nephrocalcinosis	c.427_429del (p.Glu143del) c.427_429del (p.Glu143del)
21	NO VARIATION	-	-	M	C	3.5m	-	2.67	2.1	0	23		17	97.3	237.6	0.6	-	-	-	-	-
22	NO VARIATION	-	-	F	C	13d	S	2.83	1.45	-2.9	-		1.5	57	-	4.2	-	-	-	-	-
23	NO VARIATION	-	-	M	C	7d	F	3.06	1.59	-2.5	-		5	46.2	-	8.7	79.4	3.6	22	-	-
24	CYP24A1 IV	MONOALLELIC	MONOALLELIC	M	C	11d**	F	2.93	1.57	-2.6	-		4	75.6	422.4	3.2	96.1	6.5	14.8	-	c.965A>C (p.Glu322Ala)
25	CYP24A1 IV	MONOALLELIC	MONOALLELIC	F	C	1d	-	3.16	-	-	-		3.1	132.3	386.4	4.8	22.7	1.2	18.9	-	c.1315C>T (p.Arg439Cys)
26	NO VARIATION	-	-	F	C	2m	-	3.12	1.24	-2.9	-		<4	27.5	-	14.5	-	-	-	-
27	SLC34A1 III	-	MONOALLELIC	M	C	13y	F	2.49	0.93	-2.3	-		8	81	262	-	-	-	-	-	c.1416+5G>A
28	NO VARIATION	-	-	F	C	7m	-	2.38	1.99	-0.4	-		14	32.4	192.4	0.3	-	-	-	-	-
29	NO VARIATION	-	-	M	C	1m	-	3.15	1.78	-1.1	-		<1	56.2	>480	1.7	-	-	-	-	-
30	CYP24A1 V + V	BIALLELIC	BIALLELIC	M	A	80y	-	2.64	0.75	-2.3	112	53	18	102.3	161.2	0.6	-	-	-	-	c.427_429del (p.Glu143del) c.427_429del (p.Glu143del)
31	NO VARIATION	-	-	F	C	2m	-	2.85	2.31	0.7	-		10	89	254.8	-	-	-	-	-	-
32	NO VARIATION	-	-	M	C	5m	F	2.88	2.05	-0.2	44		1	72.8	323	2.7	-	-	-	-	-
33	NO VARIATION	-	-	M	C	9m	-	2.72	-	-	-		6	97	193	2.6	-	-	-	nephrocalcinosis	-
34	SLC34A3 III	-	MONOALLELIC	M	C	6.5m	-	2.79	2.33	0.8	115		8.6	76.9	211.9	5.2	-	-	-	-	c.926G>A(p.Cys309Tyr)
35	NO VARIATION	-	-	M	C	14y	-	2.44	1.29	-0.5	20		19	42.9	-	0.7	-	-	-	-	-
36	NO VARIATION	-	-	F	C	3m	S	2.99	1.94	-0.5	-		6	215	-	2.94	-	-	-	-	-
37	NO VARIATION	-	-	M	C	1y	F	2.64	1.87	0.2	-		10	94	334	-	-	-	-	-	-
38	NO VARIATION	-	-	F	C	4y	F	2.43	2.62	3.8	-		7.3	<1	98.8	-	-	-	-	-	-
39	SLC34A3 V + V	BIALLELIC	BIALLELIC	F	C	11y	-	2.54	1.27	-1.5	-		7	59.9	194.4	-	-	-	-	nephrocalcinosis	c.304+2T>C c.925+20_926-48del
40	NO VARIATION	-	-	F	C	10m	-	2.59	2	-0.3	21		9	64.9	161.2	-	-	-	-	-	-
41	NO VARIATION	-	-	M	C	6m	F	3.29	1.66	-1.5	31		6	182.2	288.6	6.8	-	-	-	-	-
42	NO VARIATION	-	-	F	C	8y	S	2.61	1.4	-0.7	44		19.2	52.4	218.4	1.2	-	-	-	-	-
43	NO VARIATION	-	-	F	C	20m	S	2.74	-	-	-		18	87.4	213.2	1	-	-	-	-	-
44	NO VARIATION	-	-	F	C	1m	S	2.73	2.24	0.5	18		13	61.9	206.4	1.9	-	-	-	-	-
45	NO VARIATION	-	-	F	C	3y	-	2.76	1.12	-3.3	-		9	92	144	-	-	-	-	nephrolithiasis	-
46	NO VARIATION	-	-	F	C	2m	F	2.75	1.9	-0.7	-		7	44.9	364	4.9	-	-	-	-	-
47	NO VARIATION	-	-	F	C	1.5m	S	4.18	-	-	-		4	216	308	-	19.1	1.2	16	nephrocalcinosis	-
48	NO VARIATION	-	-	F	C	1m	-	2.83	1.89	-0.7	30		6.1	50.4	243.9	-	-	-	-	-	-
49	NO VARIATION	-	-	F	C	6m	-	2.69	1.67	-1.4	-		9	122.3	769.6	5.7	-	-	-	nephrolithiasis	-
50	NO VARIATION	-	-	M	C	4m	-	2.63	1.84	-0.9	-		15	60	199	-	55.4	2.6	21	-	-
51	NO VARIATION	-	-	M	C	5.5m	-	2.59	1.88	-0.7	19		12	-	265	3	-	-	-	nephrolithiasis	-
52	NO VARIATION	-	-	F	A	61y	-	2.56	1.01	-0.6	65	88	12	84.9	119.6	0.6	-	-	-	-	-
53	NO VARIATION	-	-	F	C	5m	-	2.67	-	-	-		14	117	479	7	-	-	-	-	-
54	NO VARIATION	-	-	M	A	19y	F	4.33	1.71	3.4	-		<5	54.9	11.2	-	-	-	-	nephrocalcinosis	-
55	NO VARIATION	-	-	F	C	2y	-	2.83	-	-	22		11	N	200	0.53	-	-	-	-	-
56	NO VARIATION	-	-	M	C	2m	S	2.71	2.11	0	-		19.8	149.5	-	4.3	-	-	-	-	-
57	NO VARIATION	-	-	M	C	1m	S	3.09	-	-	86		4	77.9	-	2.86	-	-	-	-	-
58	NO VARIATION	-	-	M	C	2m	-	3.59	-	-	27		4	44.9	213.2	6.7	-	-	-	-	-
59	NO VARIATION	-	-	M	C	20m	-	3.72	1.68	-1.4	53		0.5	140	-	5	69.6	3.8	18.1	nephrocalcinosis	-
60	SLC34A1 III	-	MONOALLELIC	M	C	11m	S	2.9	1.7	-1.3	44		0.5	137.9	-	1	27.7	1.2	23.1	nephrocalcinosis	c.1416+3G>A
61	NO VARIATION	-	-	F	C	7m	S	3.4	-	-	62		0.7	>160	-	3	39.7	1.7	23.6	-	-
62	NO VARIATION	-	-	M	C	9m	S	2.7	1.5	-2	44		18	>160	-	2	41.7	1.7	24.8	nephrocalcinosis	-
63	NO VARIATION	-	-	M	C	6m	-	5.9	1.9	-0.7	106		1.5	>160	-	3	47.7	3.1	15.3	nephrocalcinosis	-
64	NO VARIATION	-	-	M	C	-	-	4.1	-	-	89		2	450	-	1.5	39.7	1.4	27.6	nephrocalcinosis	-
65	NO VARIATION	-	-	F	C	13m	S	3.2	1.4	-2	53		9.5	360	-	-	41.9	2.2	19.4	nephrocalcinosis	-
66	NO VARIATION	-	-	M	C	13m	S	2.75	1.29	-2.5	-		5.4	400	-	1	41.4	1.7	24.7	nephrocalcinosis	-
67	NO VARIATION	-	-	F	C	16y	-	3.06	-	-	81		14	34.9	131.8	0.3	47.4	3.8	12.4	nephrocalcinosis	-
68	NO VARIATION	-	-	M	C	2m	S	2.76	1.91	-0.6	-		2	118.6	281	4.1	-	-	-	-	-
69	SLC34A1 rec del III	-	REC DEL	M	C	1y	S	2.85	1.64	-0.9	27		16	64.9	93	1	59.9	2.2	27.7	-	c.272_298del (p.Val91_Ala97del)
70	NO VARIATION	-	-	F	C	6m	-	2.7	2.29	0.6	-		13	97.3	309.4	-	-	-	-	-	-
71	NO VARIATION	-	-	F	A	66y	S	2.72	1.16	0.4	61	91	9	74.9	187.2	0.9	52.1	2.5	21	-	-
72	SLC34A3 III	-	MONOALLELIC	M	A	34y	F	2.78	0.79	-2.1	130	61	2	48.8	559	0.6	11.1	0.8	13.1	nephrocalcinosis	c.1283C>T(p.Ala428Val)
73	NO VARIATION	-	-	F	C	5m	F	3.23	1.91	-0.6	-		6	132.3	-	7.4	-	-	-	-	-
74	SLC34A1 rec del III	-	REC DEL	F	C	14m	-	high	-	-	-		low	-	-	-	-	-	-	nephrocalcinosis	c.272_298del (p.Val91_Ala97del)
75	SLC34A1 rec del III	-	REC DEL	M	C	8m	S	2.66	2	-0.3	18		8	85		3.01				nephrocalcinosis	c.272_298del (p.Val91_Ala97del)
76	NO VARIATION	-	-	F	A	50y	-	2.49	1.57	3.1	68	90	2	92.5	-	0.71				-	-
77	NO VARIATION	-	-	F	C	3m	S	2.66	1.6	-1.7			14	120		1.54				-	-
78	NO VARIATION	-	-	F	C	8m	-	2.8	-	-	18		<10	-	-	2.7	29			nephrolithiasis	-
79	NO VARIATION	-	-	F	C	8m	-	2.83	1.18	-3.1	16		<10	-	-		32			-	-
80	NO VARIATION	-	-	M	C	1.3y	S	2.6	1.8	-0.1	-		12	77.5	153.6	-				nephrolithiasis	-
81	NO VARIATION	-	-	M	C	5.5m	-	2.75	1.83	-0.9			3			3.91	47.2			-
82	NO VARIATION	-	-	F	C	4.1y	S	2.63	1.47	-1.7	40		16		156	-	29			nephrocalcinosis	-
83	NO VARIATION	-	-	M	C	3y	S	2.44	1.61	-0.7	23		9	111	177	1.96				nephrolithiasis	-
84	NO VARIATION	-	-	M	C	16y	-	2.46	1.08	-0.8	48.4		2.7	42.7	200	0.8				nephrocalcinosis	-
85	NO VARIATION	-	-	M	C	9m	-	high normal	-	-	-		low	75	180					nephrocalcinosis	-
86	SLC34A3 III	-	MONOALLELIC	F	C	8m	-	-	-	-	N		19.7	49.5	114					-	c.496G>A(p.Gly166Ser)
87	NO VARIATION	-	-	M	C	3m	S	high	-	-	-		low							-	-
88	SLC34A3 V + V	BIALLELIC	BIALLELIC	M	C	15y	F	2.41	1.25	-0.7	-		8	62.26	279	1.14				nephrocalcinosis	c.1055_1058dup c.925+20_926-48del
89	NO VARIATION	-	-	F	C	1.1y	-	3.27	1.7	-0.6	-		<4	47.7	340.8	12				-	-
90	SLC34A1 III	-	MONOALLELIC	F	A	20y	-	1,43*	-	-	-		15		82	0.67	55			nephrocalcinosis	c.1645G>A(p.Gly549Arg)
91	NO VARIATION	-	-	F	C	13.5y	-	2.71	1.17	-1.1	28		5		132	4				-	-
92	SLC34A1 rec del III	-	REC DEL	F	C	11y	S	2.5	1.51	0.1	44		12.5	-	-	0.94				nephrocalcinosis	c.272_298del (p.Val91_Ala97del)
93	CYP24A1 V	MONOALLELIC	MONOALLELIC	F	C	9m	S	3.4	1.56	-1.8	-		<3	295	273.6	2.46				nephrocalcinosis	c.1187G>A (p.Arg396Gln)
94	NO VARIATION	-	-	F	C	6m	S	2.69	1.67	-1.4	-		9	122.5	710	5.4				nephrolithiasis	-
95	NO VARIATION	-	-	M	C	3m	-	2.88	1.49	-2	22		16	53	-	-				-	-
96	NO VARIATION	-	-	F	C	2m	S	2.8	2.28	0.6	17.7		7	32	-	-				-	-
97	NO VARIATION	-	-	F	C	15m	S	2.76	1.79	-0.2	13		11	112.5	130	1.8				-	-
98	SLC34A3 IV	MONOALLELIC	MONOALLELIC	F	C	12y	-	2.48	1.34	-1.1	-		19	81.3	-	1.22	66.9	2.9	23.2	nephrolithiasis	c.944delG(p.Gly315Alafs*28)
99	CYP24A1 V + V	BIALLELIC	BIALLELIC	F	A	33y	F	2.45	1.02	-0.5	83	80	13	110	146	-				nephrocalcinosis	c.1226T>C (p.Leu409Ser) c.1226T>C (p.Leu409Ser)
100	NO VARIATION	-	-	M	A	21y	F	3.3	1.2	-0.5	106.2	86	<6	81.4	55	-	81.6	6.7	12.1	-	-
101	NO VARIATION	-	-	M	C	5m	-	3.77	1.64	-1.5	24		<5	95	-	7.6	25.5	1.4	17.7	-	-
102	NO VARIATION	-	-	M	C	6y	F	2.43	1.51	0.1	54		19	114	224	0.36				nephrocalcinosis	-
103	SLC34A1 III + III	-	BIALLELIC	F	C	10m	-	2.83	1,5	-1.5	N		9		230	2.5	16			nephrocalcinosis	c.1352C>T (p.Thr451Ile) c.1416+5G>A
104	SLC34A1 III + III	-	BIALLELIC	M	A	38y	S	3.5	1.22	0.8	72	112	4	92.5	154		100.6	6.7	15	-	c.1588G>A (p.Val530Met) c.1588G>A (p.Val530Met)
105	NO VARIATION	-	-	M	C	9m	S	2.64	-	-	-		6	104	172	-				nephrocalcinosis	-
106	NO VARIATION	-	-	M	C	6m	-	2.7	1.63	-1.6			very low	59.7						-	-
107	CYP24A1 V	MONOALLELIC	MONOALLELIC	F	C	1m	S	2.71	2.29	0.6	18		7.2	52	110	-				-	c.427_429del (p.Glu143del)
108	NO VARIATION	-	-	M	C	1m	-	high	-	-	-		very low	-	-	-				-	-
109	NO VARIATION	-	-	M	C	4m	-	2.86	1.61	-1.6	33		<1	76.7	405	3.2	fait			-	-
110	SLC34A1 rec del III	-	REC DEL	M	C	6m	-	2.88	-	-			12	<5	264					-	c.272_298del (p.Val91_Ala97del)
111	NO VARIATION	-	-	F	A	77y	F	2.61	0.95	-1	47	92	20	27.5	177	1	n			-	-
112	NO VARIATION	-	-	F	C	22m	S	2.74	0.84	-4.7	-		<6	57	263	-				-
113	NO VARIATION	-	-	M	A	59y	-	2.32	1	-0.7	164	39	<10	<4						nephrocalcinosis	-
114	NO VARIATION	-	-	M	C	1m	S	2.85	2.34	0.8	22		<6			3.4	n			-	-
115	NO VARIATION	-	-	M	C	2m	S	3.24	1.83	-0.9	54		<4	19.1	156	6.3				-	-
116	NO VARIATION	-	-	F	C	5m	-	2.65	2.1	0	-		<4	88.5	364.8	-				-	-
117	SLC34A3 IV	MONOALLELIC	MONOALLELIC	F	C	14y	F	2.5	1.34	-0.1	48		18	35	90	0.7	-	-	-	nephrolithiasis	c.1058_1065dup
118	NO VARIATION	-	-	F	C	10j	S	3	1.63	-2.1	26.5		2	29		5				-	-
119	NO VARIATION	-	-	F	C	13m	S	2.67	1.48	-1.6	-		14	78		2.24				-	-
120	NO VARIATION	-	-	M	C	9m	S	2.62	1.5	-2	-		<6	81	-	4.8				nephrocalcinosis	-
121	NO VARIATION	-	-	F	C	13y	S	2.52	1.66	1.8	6.1		8.5	114.3	218	1.21				nephrocalcinosis	-
122	NO VARIATION	-	-	M	A	18y	S	2.49	1.19	-0.1	103	91	16	78	223	0,45				nephrolithiasis	-
123	NO VARIATION	-	-	F	C	3m	S	2.6	1.65	-1.5			<6	28	168	3.79				-	-
124	NO VARIATION	-	-	F	C	1m	-	3.04	-	-			very low	35						-	-
125	NO VARIATION	-	-	M	C	6y	F	2.56	1.35	-1.7	-		19		341	0.73				nephrolithiasis	-
126	NO VARIATION	-	-	M	C	1y	-	3.15	1.22	-2.9	-		undetectable	63.5	756	9				-	-
127	NO VARIATION	-	-	F	A	76y	S	2.44	1	-0.7	65	80	17	59	-	0.51	52.2	2.6	20.1	-	-
128	NO VARIATION	-	-	M	C	2y	F	2.65	1.5	-1.5	23		15		46	1.8				nephrocalcinosis	-
129	NO VARIATION	-	-	M	C	4m	S	2.83	1.82	0			6	65	504	9.09				nephrolithiasis	-
130	NO VARIATION	-	-	M	C	2y	S	1,34*	1.69	-0.6	30		17.7	104	-	0.88				nephrocalcinosis	-
131	SLC34A1 rec del III	-	REC DEL	M	A	41y	S	3.4	1.28	1.2	225	30	13	32.5	249.6	-				-	c.272_298del (p.Val91_Ala97del)
132	NO VARIATION	-	-	F	C	1y	S	2.52	2.06	1.1	25		10	96.5	204	1				nephrolithiasis	-
133	NO VARIATION	-	-	F	C	19m	S	2.59	1.72	-0.5	-		19	54.3	221	0.197				-
134	NO VARIATION	-	-	M	A	57y	S	2.6	1.1	0	123	56	10	41	250	1.25				nephrolithiasis	-
135	NO VARIATION	-	-	M	C	9m	S	2.85	-	-			8	185						-	-
136	NO VARIATION	-	-	M	C	2m	S	2.96	1.71	-1.3	34		<6	58	228	4.87				-	-
137	NO VARIATION	-	-	M	C	4m	-	2.61	1.33	-2.6	22		undetectable	94.3	-	4				nephrolithiasis	-
138	NO VARIATION	-	-	F	C	7m	S	2.65	2.25	0.5	-		9.8	58.8	146	0.73				-	-
139	NO VARIATION	-	-	F	C	2y	S	2.53	2.5	3.2	16		17	102.5	331.2	0.9				nephrocalcinosis	-
140	NO VARIATION	-	-	F	C	6m	-	2.65	1.71	-1.3			10.3	73	523	-				nephrocalcinosis	-
141	NO VARIATION	-	-	M	C	7m	S	2.62	1.79	-1	-		12	77.5	193	<0,5				-	-
142	NO VARIATION	-	-	F	C	3m	S	3.13	1.38	-2.4	-		<2	108	>500	9.59				-	-
143	SLC34A3 III + V	MONOALLELIC	BIALLELIC	F	A	50y	-	2.45	0.91	-1.3	83	71	11.06	72.3		1.4				nephrolithiasis	c.304+2T>C c.1198G>C(p.Val400Leu)
144	NO VARIATION	-	-	F	C	6m	S	3.9	2.8	2.3			undetectable	132.5	228	3.5				-	-
145	NO VARIATION	-	-	F	C	17m	S	2.71	1.87	0.2	-		18.8	77.5	264	1.79				-	-
146	NO VARIATION	-	-	M	C	20d	S	2.81	1.74	-1.2	-		8	59	-	-				-	-
147	NO VARIATION	-	-	F	C	19m	S	2.6	1.65	-0.5	-		19.3	130.75	200	0.96				-	-
148	NO VARIATION	-	-	F	C	7m	S	2.64	2.02	-0.2	-		12	95	504	0.8				-	-
149	NO VARIATION	-	-	F	C	1m	S	3.13	1.38	-2.4	-		<2	108	>500	9.6				-	-
150	NO VARIATION	-	-	M	C	1.5m	S	2.83	1.82	-0.9	-		6	47	504	9.09				-	-
151	SLC34A3 III + V	MONOALLELIC	BIALLELIC	F	C	4y	F	2.52	1.3	-1.9	N		15.4	192.5	309.6	-	49.5	4.9	10.1	nephrocalcinosis	c.304+2T>C c.1462G>C(p.Ala488Pro)
152	SLC34A3 V + V	BIALLELIC	BIALLELIC	M	C	7y	F	2.33	0.89	-4.7	-		9	34.7	228.8	-				nephrocalcinosis	c.925+20_926-48del c.925+20_926-48del
153	NO VARIATION	-	-	F	C	1m	S	3.28	1.41	-2.3	30			157.2	400	5.33				-	-
154	CYP24A1 V	MONOALLELIC	MONOALLELIC	F	A	21y	S	2.47	1.19	0.6	-		18	83	89	0.66				nephrolithiasis	c.1226T>C(p.Leu409Ser)
155	SLC34A1 rec del III + III	-	BIALLELIC/REC DEL	M	C	10d	F	3.01	1.6	-2.5			undetectable	-	283	4				-	c.272_292del(p.Val91_Ala97del) c.578T>A(p.Ile193Asn)
156	NO VARIATION	-	-	F	C	2m	S	2.86	1.85	-0.8	26		6.4	28	214	5.12				-	-
157	NO VARIATION	-	-	F	A	18y	S	2.6	-	-	-		17	107.5						-	-
158	CYP24A1 V + V	BIALLELIC	BIALLELIC	F	A	41y	S	3.8	0.56	-3.6	167	33	4	87	153	-				-	c.1396C>T(p.Arg466*) c.1396C>T(p.Arg466*)
159	NO VARIATION	-	-	M	C	9y	S	2.8	0.92	-4.5	-		19	55		1.31				-	-
160	NO VARIATION	-	-	F	C	15m	S	2.36	1.66	-0.8	19		21.4	34.2	206	0.58				-	-
161	NO VARIATION	-	-	M	C	4m	S	3.2	1.23	-2.9			<4	27.3	147	4.69	36.7	2	18.4	-	-
162	NO VARIATION	-	-	F	C	3m	S	2.97	2.02	-0.3			1.2	34.8	146	5				-	-
163	NO VARIATION	-	-	F	C	5y	S	2.55	1.42	-0.53	33		14	26	77	0.57				nephrolithiasis	-
164	NO VARIATION	-	-	M	C	10m	S	2.74	1.99	-0.4			16	113	131	1.42	70.7	11.9	6	-	-
165	SLC34A1 III	-	MONOALLELIC	M	C	14y	S	-	-	-	-		20	31	130					nephrolithiasis	c.1466A>G(p.Tyr489Cys)
166	CYP24A1 IV	MONOALLELIC	MONOALLELIC	F	C	8y	F	2.41	1.36	-1	39		12.6	59	176	1.74	73.1	3.6	20.3	nephrocalcinosis	c.980C>T(p.Ala327Val)
167	NO VARIATION	-	-	M	C	2m	S	2.95	1.49	-2	24		4.1	41.25		3				-	-
168	NO VARIATION	-	-	F	A	45y	S	-	-	-	-		-	-	74	-				nephrolithiasis	-
169	NO VARIATION	-	-	F	C	2m	S	3.19	1.61	-1.6	40		2	65	336	9				-	-
170	SLC34A1 rec del III + V	MONOALLELIC	BIALLELIC/REC DEL	F	C	2m	S	2.97	1.7	-1.3	20		<5	130	188	4.03	46.2	4.2	10.9	nephrocalcinosis	c.272_292del(p.Val91_Ala97del) c.1006+1G>A
171	NO VARIATION	-	-	F	C	4y	S	2.5	1.35	-2.3	32		19	112	79	1.49				nephrolithiasis	-
172	NO VARIATION	-	-	F	C	3m	S	2.68	1.87	-0.8			9.5			2				-	-
173	NO VARIATION	-	-	M	C	4m	S	3.13	-	-			undetectable	-	>200	4	-	-	-	-	-
174	NO VARIATION	-	-	M	C	9y	F	-	-	-	-		19	114	224	-				nephrocalcinosis	-
175	SLC34A3 III + III	-	BIALLELIC	F	C	5y	F	2.49	1.65	0.3			14	39.9	295	0.33				nephrocalcinosis	c.1208G>Tp.Met403Arg) c.1369G>A(Gly457Ser)
176	SLC34A3 IV	MONOALLELIC	MONOALLELIC	F	C	2y	-	2.56	1.62	-0.6			17	47	330	1.23				nephrolithiasis	c.578_579insT (p.Val194Glyfs*28)
177	SLC34A1 rec del III SLC34A3 III	-	DIGENIC	F	C	3m	-	2.67	2.06	-0.1			6.8	147.5	459	-				-	SLC34A1: c.272_292del (p.Val91_Ala97del) SLC34A3: c.1207A>G(p.Met403Val)
178	SLC34A1 rec del III	-	REC DEL	M	C	4m	-	2.77	2.2	0.3			11.3	57.25	197	0.7				-	c.272_298del (p.Val91_Ala97del)
179	CYP24A1 V	MONOALLELIC	MONOALLELIC	M	A	29y	-	4	0.75	-2.3	-		5.5	55	81.6	1				-	c.1186G>A (p.Arg396Trp)
180	CYP24A1 V	MONOALLELIC	MONOALLELIC	F	C	3m	F	2.9	-	-			6	12	102.2	1.03				-	c.464G>A (p.Trp155*)
181	CYP24A1 IV + V	BIALLELIC	BIALLELIC	F	C	1y	S	2.97	1.23	-2.8			4	92	113	0.78	155.3	2.2	70.6	nephrocalcinosis	c.428_430del (p.Glu143del) c.1193T>C (p.Leu398Pro)
182	CYP24A1 V + V	BIALLELIC	BIALLELIC	M	A	51y	S	2.56	1.27	1.1	106	70	8.7	143	209					-	c.62del (p.Pro21Argfs*8) c.428_430del (p.Glu143del)
183	CYP24A1 V + V	BIALLELIC	BIALLELIC	M	A	35y	-	2.46	1.27	1.1	-		10	62	248	1				nephrolithiasis	c.233del(p.Gly78Valfs*22) c.428_430del (p.Glu143del)
184	CYP24A1 IV + IV	BIALLELIC	BIALLELIC	M	A	32y	F	2.7	0.7	-2.7	-		7	50	482	0.45	45.7	0	>200	nephrolithiasis	c.980C>T (p.Ala327Val) c.980C>T (p.Ala327Val)
185	CYP24A1 V SLC34A3 III	MONOALLELIC	DIGENIC	F	C	2y	F	2.46	1.69	-0.6			11	60.4	180		119	5.4	22	nephrolithiasis	CYP24A1: c.1226T>C (p.Leu409Ser) SLC34A3: c.195_215del (p.(Arg65_Gly71del))

## Sheet: RELATIVES
N°	phenotypic group	genotypic group	sex	age	calcemia (mmol/L)	phosphatemia (mmol/L)	phosphatemia SD	creatinin (µmol/L)	PTH (pg/mL)	25-OH-D (nmol/L)	1,25-(OH)2D (pmol/L)	calciuria:creatininuria (mmol/mmol)	hypercalcemia	hypercalciuria	nephrolithiasis	nephrocalcinosis	Variations	Class
R1	mother 155	SLC34A1 relatives	F	32y	2.43	1.23	0.9	-	8.5	74.9	-	-	no	-	no	-	c.578T>A(p.Ile193Asn)	III
R2	father 170	SLC34A1 relatives	M	35y	2.35	0.77	-2.2	64	19.7	95	168	0.18	no	no	no	no	c.1006+1G>A	V
R3	mother 170	SLC34A1 relatives	F	37y	2.31	1.12	0.1	52	48.4	61.6	295	0.10	no	no	no	no	c.272_292del(p.Val91_Ala97del)	III
R4	sister 170	SLC34A1 relatives	F	6y	2.4	1.48	-0.8	31	20.3	53.5	97	0.2	no	no	no	no	c.272_292del(p.Val91_Ala97del) c.1006+1G>A	III/V
R5	sister 170	SLC34A1 relatives	F	0.5y	2.58	1.84	-0.6	21	-	-	-	1.18	no	yes	no	no	c.272_292del(p.Val91_Ala97del)	III
R6	father 175	SLC34A3 relatives	M	52y	2.39	1.02	-0.5	-	18	59.9	132	0.24	no	no	no	-	c.1208G>Tp.Met403Arg)	III
R7	mother 175	SLC34A3 relatives	F	54y	2.39	1.01	-0.6	-	41	92.4	115.2	0.6	no	yes	no	-	c.1369G>A(Gly457Ser)	III
R8	sister 175	SLC34A3 relatives	F	15y	2.49	1.65	1.2	-	14	39.9	295.2	0.33	no	no	no	no	c.1208G>Tp.Met403Arg)	III
R9	father 152	SLC34A3 relatives	M	30y	2.4	0.9	-1.3	88.5	22	61	159	0.93	no	yes	no	no	c.925+20_926-48del	V
R10	mother 152	SLC34A3 relatives	F	31y	2.33	0.96	-0.9	38.9	31	<10	138	1.55	no	yes	no	yes	c.925+20_926-48del	V
R11	brother 152	SLC34A3 relatives	M	1.5y	2.5	1.6	-0.8	20.4	17	109	236	0.58	no	yes	no	yes	c.925+20_926-48del	V
R12	brother 152	SLC34A3 relatives	M	8y	2.53	1.47	-0.9	38.1	16	25	84	1.34	no	yes	no	yes	c.925+20_926-48del	V
R13	father 185	SLC34A3 relatives	M	42y	2.38	1.18	0.5	74	20	74.9	105.8	0.1	no	no	no	no	c.195_215del (p.(Arg65_Gly71del))	III
R14	mother 185	CYP24A1 relatives	F	36y	2.25	1.1	0	62	24	74.9	139	0.1	no	no	no	no	c.1226T>C (p.Leu409Ser)	V
R15	father 88	SLC34A3 relatives	M	46y	2.32	0.88	-1.5	91	46	44	166	0.33	no	yes	no	no	c.1055_1058dup	V
R16	mother 88	SLC34A3 relatives	F	47y	2.55	0.7	-2.7	56	40	49	152	1.15	no	yes	no	no	c.925+20_926-48del	V
R17	brother 88	SLC34A3 relatives	M	18y	2.41	1.05	-0.3	79	17	29	156	0.44	no	yes	no	no	c.1055_1058dup	V

## Sheet: NORMES
Phosphate normal values according to age
	mg/dL	mmol/L
0 - <15 d	54-107	1,73-3,42
15 d - <1 y	42-86	1,34-2,75
1 - <5 y	40-74	1,28-2,37
5 - <13 y	41-60	1,31-1,92
13 - <16 y	30-57	0,96-1,82
16 - <19 y	27-56	0,86-1,79
≥ 19 y *	25-45	0,8-1,44
* refernce: Mayo Clinic
